# Supplementary material for: Smart Hydrogel Based on Derivatives of Natural α-Amino Acids for Efficient Removal of Metal Ions from Wastewater
Source: Gels. 2024 Aug 29;10(9):560. doi: 10.3390/gels10090560 (PMC11431252; doi:10.3390/gels10090560)
Supplement: Supplementary file 1 [file gels-10-00560-s001.zip]

Archive with 1 entries (1 files):
- gels-3139503-supplementary.pdf
